# Supplementary material for: ﻿Chrysanthemumdabieshanense, a new name for ﻿Chrysanthemumvestitum var. ﻿latifolium (Asteraceae, Anthemideae)
Source: PhytoKeys. 2022 Jul 21;202:45–52. doi: 10.3897/phytokeys.202.80554 (PMC9849033; doi:10.3897/phytokeys.202.80554)
Supplement: XML Treatment for Chrysanthemum dabieshanense [file phytokeys.202.80554-treatment1.xml]

<!DOCTYPE tp:taxon-treatment
  PUBLIC "-//TaxonX//DTD Taxonomic Treatment Publishing DTD v0 20100105//EN" "tax-treatment-NSO.dtd">
<tp:taxon-treatment xmlns:tp="http://www.plazi.org/taxpub"><tp:treatment-meta><kwd-group><label>Taxon classification</label><kwd>
                <named-content content-type="kingdom">Plantae</named-content>
              </kwd><kwd>
                <named-content content-type="order">Asterales</named-content>
              </kwd><kwd>
                <named-content content-type="family">Asteraceae</named-content>
              </kwd></kwd-group><mixed-citation publication-type="journal"><person-group><name><surname>Fu</surname><given-names>Zhixi</given-names></name><name><surname>Liu</surname><given-names>Xiaofeng</given-names></name><name><surname>Zhen</surname><given-names>Aiguo</given-names></name><name><surname>Zhu</surname><given-names>Xinxin</given-names></name><name><surname>Konowalik</surname><given-names>Kamil</given-names></name><name><surname>Ma</surname><given-names>Yueping</given-names></name><name><surname>Li</surname><given-names>Pan</given-names></name></person-group><article-title>﻿<italic><tp:taxon-name><tp:taxon-name-part taxon-name-part-type="genus" reg="Chrysanthemum">Chrysanthemum</tp:taxon-name-part><tp:taxon-name-part taxon-name-part-type="species" reg="dabieshanense">dabieshanense</tp:taxon-name-part></tp:taxon-name></italic>, a new name for ﻿<italic><tp:taxon-name><tp:taxon-name-part taxon-name-part-type="genus" reg="Chrysanthemum">Chrysanthemum</tp:taxon-name-part><tp:taxon-name-part taxon-name-part-type="species" reg="vestitum">vestitum</tp:taxon-name-part></tp:taxon-name></italic> var. ﻿<italic><tp:taxon-name><tp:taxon-name-part taxon-name-part-type="genus" reg="Chrysanthemum"/><tp:taxon-name-part taxon-name-part-type="species" reg="vestitum"/><tp:taxon-name-part taxon-name-part-type="variety" reg="latifolium">latifolium</tp:taxon-name-part></tp:taxon-name></italic> (<tp:taxon-name><tp:taxon-name-part taxon-name-part-type="family">Asteraceae</tp:taxon-name-part></tp:taxon-name>, <tp:taxon-name><tp:taxon-name-part taxon-name-part-type="tribe">Anthemideae</tp:taxon-name-part></tp:taxon-name>)</article-title><source>PhytoKeys</source><day>21</day><month>07</month><year>2022</year><volume>202</volume><fpage>45</fpage><lpage>52</lpage><pub-id pub-id-type="doi">10.3897/phytokeys.202.80554</pub-id></mixed-citation></tp:treatment-meta><tp:nomenclature><label>﻿</label><tp:taxon-name>
              <object-id xmlns:xlink="http://www.w3.org/1999/xlink" content-type="arpha" xlink:type="simple">0332E47C-C741-58DD-BC5D-FA65340C0963</object-id>
              <tp:taxon-name-part taxon-name-part-type="genus" reg="Chrysanthemum">Chrysanthemum</tp:taxon-name-part>
              <tp:taxon-name-part taxon-name-part-type="species" reg="dabieshanense">dabieshanense</tp:taxon-name-part>
              <object-id xmlns:xlink="http://www.w3.org/1999/xlink" content-type="ipni" xlink:type="simple">urn:lsid:ipni.org:names:77302160-1</object-id>
            </tp:taxon-name><tp:taxon-authority>Z.X.Fu, A.G.Zhen, &amp; Y.P.Ma</tp:taxon-authority><tp:taxon-status xmlns:xlink="http://www.w3.org/1999/xlink" xlink:type="simple">nom. nov.</tp:taxon-status><tp:nomenclature-citation-list><tp:nomenclature-citation><tp:taxon-name>
                  <tp:taxon-name-part taxon-name-part-type="genus" reg="Chrysanthemum"/>
                  <tp:taxon-name-part taxon-name-part-type="species" reg="vestitum"/>
                  <tp:taxon-name-part taxon-name-part-type="variety" reg="latifolium"/>
                </tp:taxon-name><comment>≡ <tp:taxon-name><tp:taxon-name-part taxon-name-part-type="genus" reg="Chrysanthemum">Chrysanthemum</tp:taxon-name-part><tp:taxon-name-part taxon-name-part-type="species" reg="vestitum">vestitum</tp:taxon-name-part><tp:taxon-name-part taxon-name-part-type="infraspecific-rank">var.</tp:taxon-name-part><tp:taxon-name-part taxon-name-part-type="variety" reg="latifolium">latifolium</tp:taxon-name-part></tp:taxon-name> J.Zhou &amp; J.Y.Chen, Bull. Bot. Res. Harbin. 30: 649. 2010. </comment></tp:nomenclature-citation></tp:nomenclature-citation-list></tp:nomenclature><tp:treatment-sec sec-type="notes" id="SECID0E2ZAE"><title>Note.</title><p>According to International Code of Nomenclature for algae, fungi, and plants (ICN) Articles 6.9, 6.11, 41.2, and 58.1 (<xref ref-type="bibr" rid="B9">Turland et al. 2018</xref>), <italic><tp:taxon-name><tp:taxon-name-part taxon-name-part-type="genus" reg="Chrysanthemum">Chrysanthemum</tp:taxon-name-part><tp:taxon-name-part taxon-name-part-type="species" reg="dabieshanense">dabieshanense</tp:taxon-name-part></tp:taxon-name></italic> Z.X.Fu, A.G.Zhen, &amp; Y.P.Ma, nom. nov. is proposed here as an explicit substitute for the legitimate name <tp:taxon-name><tp:taxon-name-part taxon-name-part-type="genus" reg="Chrysanthemum">Chrysanthemum</tp:taxon-name-part><tp:taxon-name-part taxon-name-part-type="species" reg="vestitum">vestitum</tp:taxon-name-part><tp:taxon-name-part taxon-name-part-type="infraspecific-rank">var.</tp:taxon-name-part><tp:taxon-name-part taxon-name-part-type="variety" reg="latifolium">latifolium</tp:taxon-name-part></tp:taxon-name>, because the epithet <italic>latifolium</italic> cannot be used for the present combination because of the existence of the name <italic><tp:taxon-name><tp:taxon-name-part taxon-name-part-type="genus" reg="Chrysanthemum">Chrysanthemum</tp:taxon-name-part><tp:taxon-name-part taxon-name-part-type="species" reg="latifolium">latifolium</tp:taxon-name-part></tp:taxon-name></italic> (DC.) Baksay, Ann. Hist. Nat. Mus. Natl. Hung. 8: 161, 1957 (online resource from <ext-link xmlns:xlink="http://www.w3.org/1999/xlink" xlink:type="simple" ext-link-type="uri" xlink:href="https://www.tropicos.org/name/50268974">https://www.tropicos.org/name/50268974</ext-link>). The specific epithet “<italic>dabieshanense</italic>” refers to the name of the Dabieshan (= Ta-pieh) mountain area, located at the border of the Anhui, Hubei, and Henan Provinces, where the species occurs. <italic><tp:taxon-name><tp:taxon-name-part taxon-name-part-type="genus" reg="Chrysanthemum">Chrysanthemum</tp:taxon-name-part><tp:taxon-name-part taxon-name-part-type="species" reg="dabieshanense">dabieshanense</tp:taxon-name-part></tp:taxon-name></italic> is endemic and restricted to the Dabieshan Mountain area (Hubei and Anhui provinces). Therefore, we accept <italic><tp:taxon-name><tp:taxon-name-part taxon-name-part-type="genus" reg="Chrysanthemum">Chrysanthemum</tp:taxon-name-part><tp:taxon-name-part taxon-name-part-type="species" reg="dabieshanense">dabieshanense</tp:taxon-name-part></tp:taxon-name></italic> as a replacement name for <tp:taxon-name><tp:taxon-name-part taxon-name-part-type="genus" reg="Chrysanthemum">Chrysanthemum</tp:taxon-name-part><tp:taxon-name-part taxon-name-part-type="species" reg="vestitum">vestitum</tp:taxon-name-part><tp:taxon-name-part taxon-name-part-type="infraspecific-rank">var.</tp:taxon-name-part><tp:taxon-name-part taxon-name-part-type="variety" reg="latifolium">latifolium</tp:taxon-name-part></tp:taxon-name>. A taxonomic treatment is presented.</p></tp:treatment-sec><tp:treatment-sec sec-type="material" id="SECID0E33AE"><title>Type.</title><p>China. Anhui Prov. Yuexi County, Baojia River, shady slope at the top of the hill, alt. 1500 m, 24 Sep 1953, East China Station Inst. Bot. 6935 (holotype, PE 00544099!, isotype NAS 00486826 photo seen) (Fig. <xref ref-type="fig" rid="F1">1B</xref>)</p></tp:treatment-sec><tp:treatment-sec sec-type="description" id="SECID0EG4AE"><title>Description.</title><p>Perennial rhizomatous herbs, 60–100 cm tall. Stems sprawling, not much branched. Lower stem leaves withered at anthesis. Middle stem leaf blades orbicular or ovate-orbicular, 4–7 cm × 3–5 cm, grayish-green adaxially, grayish-white abaxially, margin above middle obtusely repand-dentate, distal stem leaves sessile or subsessile, capitula 3–10, 4.5–5 cm in diameter. Involucres cup-shaped; phyllaries in 4 rows, abaxially densely pubescent, scarious margin brown, outer phyllaries triangular or triangular-ovate, 3.5–4.5 mm, middle phyllaries lanceolate-ovate, ca. 6.5 mm, inner phyllaries obovate or oblanceolate-elliptic, 6–7 mm long. Ray floret lamina white, 1.2–2 cm long. Achenes ca. 1.5 mm long (Fig. <xref ref-type="fig" rid="F2">2</xref>, Fig. <xref ref-type="fig" rid="F3">3 B, D</xref>).</p></tp:treatment-sec><tp:treatment-sec sec-type="material" id="SECID0EU4AE"><title>Specimens examined.</title><p>China – Anhui Prov. Jinzhai County, [without exact locality], <italic>M.B. Deng &amp; H.T. Wei 81350, 81196</italic> (NAS); ibidem, <italic>B. Chen CB07550</italic> (CSH), Qianshan City, <italic>S. J. Yang et al. 7193</italic> (NAS), Y.P. Ma <italic>MYP-20160826</italic> (WUK); Hubei Prov. Yingshan County, Wujiashan Forest Farm, <italic>X.X. Zhu 089</italic> (KUN, CSH); Luotian County, Tiantangzai, <italic>A.G. Zhen DBSYS708</italic> (HIB); <italic>X.X. Zhu 211858</italic> (KUN).</p></tp:treatment-sec><tp:treatment-sec sec-type="distribution" id="SECID0EI5AE"><title>Distribution and habitat.</title><p>Endemic to the Dabieshan mountain area (Anhui and Hubei Provinces, China, Fig. <xref ref-type="fig" rid="F4">4</xref>). It grows on shaded slopes, hills, and streamsides, at alt. 800–1600 m.</p><fig id="F4" position="float" orientation="portrait"><object-id xmlns:xlink="http://www.w3.org/1999/xlink" content-type="doi" xlink:type="simple">10.3897/phytokeys.202.80554.figure4</object-id><object-id xmlns:xlink="http://www.w3.org/1999/xlink" content-type="arpha" xlink:type="simple">D3E15F76-4A1A-590B-8C41-CFF06DBE5CFA</object-id><label>Figure 4.</label><caption><p>Distribution map of <italic><tp:taxon-name><tp:taxon-name-part taxon-name-part-type="genus" reg="Chrysanthemum">Chrysanthemum</tp:taxon-name-part><tp:taxon-name-part taxon-name-part-type="species" reg="dabieshanense">dabieshanense</tp:taxon-name-part></tp:taxon-name></italic> (black circles) in Anhui and Hubei provinces, China, based on the voucher specimen information.</p></caption><graphic xmlns:xlink="http://www.w3.org/1999/xlink" xlink:href="phytokeys-202-045_article-80554__-g004.jpg" position="float" orientation="portrait" xlink:type="simple" id="oo_717891.jpg"><uri content-type="original_file" xlink:type="simple">https://binary.pensoft.net/fig/717891</uri></graphic></fig></tp:treatment-sec><tp:treatment-sec sec-type="phenology" id="SECID0EK6AE"><title>Phenology.</title><p>Flowering and fruiting are observed in October.</p></tp:treatment-sec><tp:treatment-sec sec-type="Chinese name" id="SECID0EP6AE"><title>Chinese name.</title><p>Da-Bie-Shan-Ju (大别山菊).</p></tp:treatment-sec><tp:treatment-sec><!--Section generated to contain objects referenced in tp:taxon-treatment.--><fig id="F1" position="float" orientation="portrait"><object-id xmlns:xlink="http://www.w3.org/1999/xlink" content-type="doi" xlink:type="simple">10.3897/phytokeys.202.80554.figure1</object-id><object-id xmlns:xlink="http://www.w3.org/1999/xlink" content-type="arpha" xlink:type="simple">23EACDD2-92E0-57B3-9674-2B278213D1CE</object-id><label>Figure 1.</label><caption><p>The images of the holotype of <italic><tp:taxon-name><tp:taxon-name-part taxon-name-part-type="genus" reg="Chrysanthemum">Chrysanthemum</tp:taxon-name-part><tp:taxon-name-part taxon-name-part-type="species" reg="vestitum">vestitum</tp:taxon-name-part></tp:taxon-name></italic> and <tp:taxon-name><tp:taxon-name-part taxon-name-part-type="genus" reg="Chrysanthemum">Chrysanthemum</tp:taxon-name-part><tp:taxon-name-part taxon-name-part-type="species" reg="vestitum">vestitum</tp:taxon-name-part><tp:taxon-name-part taxon-name-part-type="basionym-authority">(Hemsl.)</tp:taxon-name-part><tp:taxon-name-part taxon-name-part-type="authority">Stapf.</tp:taxon-name-part><tp:taxon-name-part taxon-name-part-type="infraspecific-rank">var.</tp:taxon-name-part><tp:taxon-name-part taxon-name-part-type="variety" reg="latifolium">latifolium</tp:taxon-name-part></tp:taxon-name><bold>A</bold> the lectotype of <italic><tp:taxon-name><tp:taxon-name-part taxon-name-part-type="genus" reg="Chrysanthemum">Chrysanthemum</tp:taxon-name-part><tp:taxon-name-part taxon-name-part-type="species" reg="vestitum">vestitum</tp:taxon-name-part></tp:taxon-name></italic> (Hemsl.) Stapf. Image courtesy of the Royal Botanic Gardens, Kew (K). (Type: China. Hubei: Yichang city, “Ichang and immediate neighborhood”, Sep 1886, <italic>A. Henry 1115</italic> lectotype, K000891712) <bold>B</bold> the holotype of <tp:taxon-name><tp:taxon-name-part taxon-name-part-type="genus" reg="Chrysanthemum">Chrysanthemum</tp:taxon-name-part><tp:taxon-name-part taxon-name-part-type="species" reg="vestitum">vestitum</tp:taxon-name-part><tp:taxon-name-part taxon-name-part-type="basionym-authority">(Hemsl.)</tp:taxon-name-part><tp:taxon-name-part taxon-name-part-type="authority">Stapf.</tp:taxon-name-part><tp:taxon-name-part taxon-name-part-type="infraspecific-rank">var.</tp:taxon-name-part><tp:taxon-name-part taxon-name-part-type="variety" reg="latifolium">latifolium</tp:taxon-name-part></tp:taxon-name> J.Zhou et J.Y.Chen. Image courtesy of the Herbarium PE, (Type: China, Anhui Province: Yuexi County, Baojia River, alt. 1500 m, 24 Sep 1953, <italic>East China Station Inst. Bot. 6935</italic> holotype, PE 00544099!).</p></caption><graphic xmlns:xlink="http://www.w3.org/1999/xlink" xlink:href="phytokeys-202-045_article-80554__-g001.jpg" position="float" orientation="portrait" xlink:type="simple" id="oo_717888.jpg"><uri content-type="original_file" xlink:type="simple">https://binary.pensoft.net/fig/717888</uri></graphic></fig><fig id="F2" position="float" orientation="portrait"><object-id xmlns:xlink="http://www.w3.org/1999/xlink" content-type="doi" xlink:type="simple">10.3897/phytokeys.202.80554.figure2</object-id><object-id xmlns:xlink="http://www.w3.org/1999/xlink" content-type="arpha" xlink:type="simple">70DDFEF0-3A1A-5F29-BB8C-B57851A505F2</object-id><label>Figure 2.</label><caption><p>A plant of <tp:taxon-name><tp:taxon-name-part taxon-name-part-type="genus" reg="Chrysanthemum">Chrysanthemum</tp:taxon-name-part><tp:taxon-name-part taxon-name-part-type="species" reg="vestitum">vestitum</tp:taxon-name-part><tp:taxon-name-part taxon-name-part-type="basionym-authority">(Hemsl.)</tp:taxon-name-part><tp:taxon-name-part taxon-name-part-type="authority">Stapf</tp:taxon-name-part><tp:taxon-name-part taxon-name-part-type="infraspecific-rank">var.</tp:taxon-name-part><tp:taxon-name-part taxon-name-part-type="variety" reg="latifolium">latifolium</tp:taxon-name-part></tp:taxon-name> collected at Tianzhu Mountain, Dabieshan mountains (The voucher no. MYP-20160826, WUK, <xref ref-type="bibr" rid="B3">Ma et al. 2020</xref>) <bold>A</bold> plant growing in natural habitat <bold>B</bold> the adaxial side of leaf <bold>C</bold> the abaxial side of leaf. Scale bar: 2 cm (<bold>B, C</bold>). Photographed by Yue-ping Ma.</p></caption><graphic xmlns:xlink="http://www.w3.org/1999/xlink" xlink:href="phytokeys-202-045_article-80554__-g002.jpg" position="float" orientation="portrait" xlink:type="simple" id="oo_717889.jpg"><uri content-type="original_file" xlink:type="simple">https://binary.pensoft.net/fig/717889</uri></graphic></fig><fig id="F3" position="float" orientation="portrait"><object-id xmlns:xlink="http://www.w3.org/1999/xlink" content-type="doi" xlink:type="simple">10.3897/phytokeys.202.80554.figure3</object-id><object-id xmlns:xlink="http://www.w3.org/1999/xlink" content-type="arpha" xlink:type="simple">D99DF16B-5A3A-5087-A6BB-EF5EB7939063</object-id><label>Figure 3.</label><caption><p>The images of <italic><tp:taxon-name><tp:taxon-name-part taxon-name-part-type="genus" reg="Chrysanthemum">Chrysanthemum</tp:taxon-name-part><tp:taxon-name-part taxon-name-part-type="species" reg="vestitum">vestitum</tp:taxon-name-part></tp:taxon-name></italic> and <italic><tp:taxon-name><tp:taxon-name-part taxon-name-part-type="genus" reg="Chrysanthemum">Chrysanthemum</tp:taxon-name-part><tp:taxon-name-part taxon-name-part-type="species" reg="dabieshanense">dabieshanense</tp:taxon-name-part></tp:taxon-name></italic><bold>A, B</bold> plants growing in natural habitat <bold>C, D</bold> adaxial side of leaf (<bold>A, C</bold><italic><tp:taxon-name><tp:taxon-name-part taxon-name-part-type="genus" reg="Chrysanthemum">Chrysanthemum</tp:taxon-name-part><tp:taxon-name-part taxon-name-part-type="species" reg="vestitum">vestitum</tp:taxon-name-part></tp:taxon-name></italic>, voucher <italic>Z.X. Fu 610</italic>, PE, Lushi county, Henan province, China, Photographs by Zhixi Fu). (<bold>B, D</bold><italic><tp:taxon-name><tp:taxon-name-part taxon-name-part-type="genus" reg="Chrysanthemum">Chrysanthemum</tp:taxon-name-part><tp:taxon-name-part taxon-name-part-type="species" reg="dabieshanense">dabieshanense</tp:taxon-name-part></tp:taxon-name></italic>, voucher <italic>X.X.Zhu 089</italic> CSH, Yingshan county, Hubei province, China. Photographs by Xinxin Zhu).</p></caption><graphic xmlns:xlink="http://www.w3.org/1999/xlink" xlink:href="phytokeys-202-045_article-80554__-g003.jpg" position="float" orientation="portrait" xlink:type="simple" id="oo_717890.jpg"><uri content-type="original_file" xlink:type="simple">https://binary.pensoft.net/fig/717890</uri></graphic></fig></tp:treatment-sec><ref-list><ref id="B9"><mixed-citation xmlns:xlink="http://www.w3.org/1999/xlink" xlink:type="simple"><person-group><name name-style="western"><surname>Turland</surname><given-names>NJ</given-names></name><name name-style="western"><surname>Wiersema</surname><given-names>JH</given-names></name><name name-style="western"><surname>Barrie</surname><given-names>FR</given-names></name><name name-style="western"><surname>Greuter</surname><given-names>W</given-names></name><name name-style="western"><surname>Hawksworth</surname><given-names>DL</given-names></name><name name-style="western"><surname>Herendeen</surname><given-names>PS</given-names></name><name name-style="western"><surname>Knapp</surname><given-names>S</given-names></name><name name-style="western"><surname>Kusber</surname><given-names>WH</given-names></name><name name-style="western"><surname>Li</surname><given-names>DZ</given-names></name><name name-style="western"><surname>Marhold</surname><given-names>K</given-names></name><name name-style="western"><surname>May</surname><given-names>TW</given-names></name><name name-style="western"><surname>McNeill</surname><given-names>J</given-names></name><name name-style="western"><surname>Monro</surname><given-names>AM</given-names></name><name name-style="western"><surname>Prado</surname><given-names>J</given-names></name><name name-style="western"><surname>Price</surname><given-names>MJ</given-names></name><name name-style="western"><surname>Smith</surname><given-names>GF [Eds]</given-names></name></person-group> (<year>2018</year>) International Code of Nomenclature for algae, fungi, and plants (Shenzhen Code) adopted by the Nineteenth International Botanical Congress Shenzhen, China, July 2017. Regnum Vegetabile 159. Koeltz Botanical Books, Glashütten. <ext-link xlink:type="simple" ext-link-type="doi" xlink:href="10.12705/Code.2018">https://doi.org/10.12705/Code.2018</ext-link></mixed-citation></ref><ref id="B3"><mixed-citation xmlns:xlink="http://www.w3.org/1999/xlink" xlink:type="simple"><person-group><name name-style="western"><surname>Ma</surname><given-names>YP</given-names></name><name name-style="western"><surname>Zhao</surname><given-names>L</given-names></name><name name-style="western"><surname>Zhang</surname><given-names>WJ</given-names></name><name name-style="western"><surname>Zhang</surname><given-names>YH</given-names></name><name name-style="western"><surname>Xing</surname><given-names>X</given-names></name><name name-style="western"><surname>Duan</surname><given-names>XX</given-names></name><name name-style="western"><surname>Hu</surname><given-names>J</given-names></name><name name-style="western"><surname>Harris</surname><given-names>AJ</given-names></name><name name-style="western"><surname>Liu</surname><given-names>PL</given-names></name><name name-style="western"><surname>Dai</surname><given-names>SL</given-names></name><name name-style="western"><surname>Wen</surname><given-names>J</given-names></name></person-group> (<year>2020</year>) <article-title>Origins of cultivars of <italic><tp:taxon-name><tp:taxon-name-part taxon-name-part-type="genus">Chrysanthemum</tp:taxon-name-part></tp:taxon-name></italic> – Evidence from the chloroplast genome and nuclear LFY gene.</article-title><source>Journal of Systematics and Evolution</source><volume>58</volume>(<issue>6</issue>): <fpage>925</fpage>–<lpage>944</lpage>. <ext-link xlink:type="simple" ext-link-type="doi" xlink:href="10.1111/jse.12682">https://doi.org/10.1111/jse.12682</ext-link></mixed-citation></ref></ref-list></tp:taxon-treatment>
